# Supplementary material for: Cultural variation in young children’s social motivation for peer collaboration and its relation to the ontogeny of Theory of Mind
Source: PLoS One. 2020 Nov 19;15(11):e0242071. doi: 10.1371/journal.pone.0242071 (PMC7676710; doi:10.1371/journal.pone.0242071)
Supplement: S1 Data — (CSV) [file pone.0242071.s003.csv]

ID	ID per Culture	Place	Trial	Condition	Reward
1	1	Ovambo	1	I	H
1	1	Ovambo	2	C	H
1	1	Ovambo	3	C	L
1	1	Ovambo	4	I	L
1	1	Ovambo	5	I	H
1	1	Ovambo	6	C	H
1	1	Ovambo	7	C	L
1	1	Ovambo	8	I	L
2	2	Ovambo	1	I	H
2	2	Ovambo	2	C	H
2	2	Ovambo	3	C	L
2	2	Ovambo	4	I	L
2	2	Ovambo	5	I	H
2	2	Ovambo	6	C	H
2	2	Ovambo	7	C	L
2	2	Ovambo	8	I	L
3	3	Ovambo	1	C	H
3	3	Ovambo	2	C	L
3	3	Ovambo	3	I	H
3	3	Ovambo	4	I	L
3	3	Ovambo	5	C	H
3	3	Ovambo	6	C	L
3	3	Ovambo	7	I	H
3	3	Ovambo	8	I	L
4	4	Ovambo	1	C	H
4	4	Ovambo	2	C	L
4	4	Ovambo	3	I	H
4	4	Ovambo	4	I	L
4	4	Ovambo	5	C	H
4	4	Ovambo	6	C	L
4	4	Ovambo	7	I	H
4	4	Ovambo	8	I	L
5	5	Ovambo	1	I	L
5	5	Ovambo	2	C	L
5	5	Ovambo	3	I	H
5	5	Ovambo	4	C	H
5	5	Ovambo	5	I	L
5	5	Ovambo	6	C	L
5	5	Ovambo	7	I	H
5	5	Ovambo	8	C	H
6	6	Ovambo	1	I	L
6	6	Ovambo	2	C	L
6	6	Ovambo	3	I	H
6	6	Ovambo	4	C	H
6	6	Ovambo	5	I	L
6	6	Ovambo	6	C	L
6	6	Ovambo	7	I	H
6	6	Ovambo	8	C	H
7	7	Ovambo	1	I	L
7	7	Ovambo	2	C	H
7	7	Ovambo	3	C	L
7	7	Ovambo	4	I	H
7	7	Ovambo	5	I	L
7	7	Ovambo	6	C	H
7	7	Ovambo	7	C	L
7	7	Ovambo	8	I	H
8	8	Ovambo	1	I	L
8	8	Ovambo	2	C	H
8	8	Ovambo	3	C	L
8	8	Ovambo	4	I	H
8	8	Ovambo	5	I	L
8	8	Ovambo	6	C	H
8	8	Ovambo	7	C	L
8	8	Ovambo	8	I	H
9	9	Ovambo	1	C	H
9	9	Ovambo	2	I	H
9	9	Ovambo	3	C	L
9	9	Ovambo	4	I	L
9	9	Ovambo	5	C	H
9	9	Ovambo	6	I	H
9	9	Ovambo	7	C	L
9	9	Ovambo	8	I	L
10	10	Ovambo	1	C	H
10	10	Ovambo	2	I	H
10	10	Ovambo	3	C	L
10	10	Ovambo	4	I	L
10	10	Ovambo	5	C	H
10	10	Ovambo	6	I	H
10	10	Ovambo	7	C	L
10	10	Ovambo	8	I	L
11	11	Ovambo	1	C	H
11	11	Ovambo	2	I	L
11	11	Ovambo	3	I	H
11	11	Ovambo	4	C	L
11	11	Ovambo	5	C	H
11	11	Ovambo	6	I	L
11	11	Ovambo	7	I	H
11	11	Ovambo	8	C	L
12	12	Ovambo	1	C	H
12	12	Ovambo	2	I	L
12	12	Ovambo	3	I	H
12	12	Ovambo	4	C	L
12	12	Ovambo	5	C	H
12	12	Ovambo	6	I	L
12	12	Ovambo	7	I	H
12	12	Ovambo	8	C	L
13	13	Ovambo	1	I	H
13	13	Ovambo	2	C	L
13	13	Ovambo	3	C	H
13	13	Ovambo	4	I	L
13	13	Ovambo	5	I	H
13	13	Ovambo	6	C	L
13	13	Ovambo	7	C	H
13	13	Ovambo	8	I	L
14	14	Ovambo	1	I	H
14	14	Ovambo	2	C	L
14	14	Ovambo	3	C	H
14	14	Ovambo	4	I	L
14	14	Ovambo	5	I	H
14	14	Ovambo	6	C	L
14	14	Ovambo	7	C	H
14	14	Ovambo	8	I	L
15	15	Ovambo	1	I	H
15	15	Ovambo	2	I	L
15	15	Ovambo	3	C	L
15	15	Ovambo	4	C	H
15	15	Ovambo	5	I	H
15	15	Ovambo	6	I	L
15	15	Ovambo	7	C	L
15	15	Ovambo	8	C	H
16	16	Ovambo	1	I	H
16	16	Ovambo	2	I	L
16	16	Ovambo	3	C	L
16	16	Ovambo	4	C	H
16	16	Ovambo	5	I	H
16	16	Ovambo	6	I	L
16	16	Ovambo	7	C	L
16	16	Ovambo	8	C	H
17	17	Ovambo	1	C	L
17	17	Ovambo	2	C	H
17	17	Ovambo	3	I	L
17	17	Ovambo	4	I	H
17	17	Ovambo	5	C	L
17	17	Ovambo	6	C	H
17	17	Ovambo	7	I	L
17	17	Ovambo	8	I	H
18	18	Ovambo	1	C	L
18	18	Ovambo	2	C	H
18	18	Ovambo	3	I	L
18	18	Ovambo	4	I	H
18	18	Ovambo	5	C	L
18	18	Ovambo	6	C	H
18	18	Ovambo	7	I	L
18	18	Ovambo	8	I	H
19	19	Ovambo	1	C	L
19	19	Ovambo	2	I	H
19	19	Ovambo	3	I	L
19	19	Ovambo	4	C	H
19	19	Ovambo	5	C	L
19	19	Ovambo	6	I	H
19	19	Ovambo	7	I	L
19	19	Ovambo	8	C	H
20	20	Ovambo	1	C	L
20	20	Ovambo	2	I	H
20	20	Ovambo	3	I	L
20	20	Ovambo	4	C	H
20	20	Ovambo	5	C	L
20	20	Ovambo	6	I	H
20	20	Ovambo	7	I	L
20	20	Ovambo	8	C	H
21	21	Ovambo	1	C	L
21	21	Ovambo	2	C	H
21	21	Ovambo	3	I	H
21	21	Ovambo	4	I	L
21	21	Ovambo	5	C	L
21	21	Ovambo	6	C	H
21	21	Ovambo	7	I	H
21	21	Ovambo	8	I	L
22	22	Ovambo	1	C	L
22	22	Ovambo	2	C	H
22	22	Ovambo	3	I	H
22	22	Ovambo	4	I	L
22	22	Ovambo	5	C	L
22	22	Ovambo	6	C	H
22	22	Ovambo	7	I	H
22	22	Ovambo	8	I	L
23	23	Ovambo	1	C	L
23	23	Ovambo	2	I	H
23	23	Ovambo	3	C	H
23	23	Ovambo	4	I	L
23	23	Ovambo	5	C	L
23	23	Ovambo	6	I	H
23	23	Ovambo	7	C	H
23	23	Ovambo	8	I	L
24	24	Ovambo	1	C	L
24	24	Ovambo	2	I	H
24	24	Ovambo	3	C	H
24	24	Ovambo	4	I	L
24	24	Ovambo	5	C	L
24	24	Ovambo	6	I	H
24	24	Ovambo	7	C	H
24	24	Ovambo	8	I	L
25	31	Ovambo	1	I	H
25	31	Ovambo	2	I	L
25	31	Ovambo	3	C	H
25	31	Ovambo	4	C	L
25	31	Ovambo	5	I	H
25	31	Ovambo	6	I	L
25	31	Ovambo	7	C	H
25	31	Ovambo	8	C	L
26	32	Ovambo	1	I	H
26	32	Ovambo	2	I	L
26	32	Ovambo	3	C	H
26	32	Ovambo	4	C	L
26	32	Ovambo	5	I	H
26	32	Ovambo	6	I	L
26	32	Ovambo	7	C	H
26	32	Ovambo	8	C	L
27	33	Ovambo	1	I	L
27	33	Ovambo	2	C	H
27	33	Ovambo	3	I	H
27	33	Ovambo	4	C	L
27	33	Ovambo	5	I	L
27	33	Ovambo	6	C	H
27	33	Ovambo	7	I	H
27	33	Ovambo	8	C	L
28	34	Ovambo	1	I	L
28	34	Ovambo	2	C	H
28	34	Ovambo	3	I	H
28	34	Ovambo	4	C	L
28	34	Ovambo	5	I	L
28	34	Ovambo	6	C	H
28	34	Ovambo	7	I	H
28	34	Ovambo	8	C	L
29	35	Ovambo	1	I	L
29	35	Ovambo	2	C	L
29	35	Ovambo	3	C	H
29	35	Ovambo	4	I	H
29	35	Ovambo	5	I	L
29	35	Ovambo	6	C	L
29	35	Ovambo	7	C	H
29	35	Ovambo	8	I	H
30	36	Ovambo	1	I	L
30	36	Ovambo	2	C	L
30	36	Ovambo	3	C	H
30	36	Ovambo	4	I	H
30	36	Ovambo	5	I	L
30	36	Ovambo	6	C	L
30	36	Ovambo	7	C	H
30	36	Ovambo	8	I	H
31	37	Ovambo	1	C	H
31	37	Ovambo	2	C	L
31	37	Ovambo	3	I	L
31	37	Ovambo	4	I	H
31	37	Ovambo	5	C	H
31	37	Ovambo	6	C	L
31	37	Ovambo	7	I	L
31	37	Ovambo	8	I	H
32	38	Ovambo	1	C	H
32	38	Ovambo	2	C	L
32	38	Ovambo	3	I	L
32	38	Ovambo	4	I	H
32	38	Ovambo	5	C	H
32	38	Ovambo	6	C	L
32	38	Ovambo	7	I	L
32	38	Ovambo	8	I	H
33	39	Ovambo	1	I	H
33	39	Ovambo	2	C	H
33	39	Ovambo	3	I	L
33	39	Ovambo	4	C	L
33	39	Ovambo	5	I	H
33	39	Ovambo	6	C	H
33	39	Ovambo	7	I	L
33	39	Ovambo	8	C	L
34	40	Ovambo	1	I	H
34	40	Ovambo	2	C	H
34	40	Ovambo	3	I	L
34	40	Ovambo	4	C	L
34	40	Ovambo	5	I	H
34	40	Ovambo	6	C	H
34	40	Ovambo	7	I	L
34	40	Ovambo	8	C	L
35	41	Ovambo	1	C	H
35	41	Ovambo	2	I	H
35	41	Ovambo	3	I	L
35	41	Ovambo	4	C	L
35	41	Ovambo	5	C	H
35	41	Ovambo	6	I	H
35	41	Ovambo	7	I	L
35	41	Ovambo	8	C	L
36	42	Ovambo	1	C	H
36	42	Ovambo	2	I	H
36	42	Ovambo	3	I	L
36	42	Ovambo	4	C	L
36	42	Ovambo	5	C	H
36	42	Ovambo	6	I	H
36	42	Ovambo	7	I	L
36	42	Ovambo	8	C	L
37	43	Ovambo	1	C	L
37	43	Ovambo	2	I	L
37	43	Ovambo	3	I	H
37	43	Ovambo	4	C	H
37	43	Ovambo	5	C	L
37	43	Ovambo	6	I	L
37	43	Ovambo	7	I	H
37	43	Ovambo	8	C	H
38	44	Ovambo	1	C	L
38	44	Ovambo	2	I	L
38	44	Ovambo	3	I	H
38	44	Ovambo	4	C	H
38	44	Ovambo	5	C	L
38	44	Ovambo	6	I	L
38	44	Ovambo	7	I	H
38	44	Ovambo	8	C	H
39	45	Ovambo	1	I	L
39	45	Ovambo	2	C	H
39	45	Ovambo	3	C	L
39	45	Ovambo	4	I	H
39	45	Ovambo	5	I	L
39	45	Ovambo	6	C	H
39	45	Ovambo	7	C	L
39	45	Ovambo	8	I	H
40	46	Ovambo	1	I	L
40	46	Ovambo	2	C	H
40	46	Ovambo	3	C	L
40	46	Ovambo	4	I	H
40	46	Ovambo	5	I	L
40	46	Ovambo	6	C	H
40	46	Ovambo	7	C	L
40	46	Ovambo	8	I	H
41	47	Ovambo	1	I	L
41	47	Ovambo	2	I	H
41	47	Ovambo	3	C	L
41	47	Ovambo	4	C	H
41	47	Ovambo	5	I	L
41	47	Ovambo	6	I	H
41	47	Ovambo	7	C	L
41	47	Ovambo	8	C	H
42	48	Ovambo	1	I	L
42	48	Ovambo	2	I	H
42	48	Ovambo	3	C	L
42	48	Ovambo	4	C	H
42	48	Ovambo	5	I	L
42	48	Ovambo	6	I	H
42	48	Ovambo	7	C	L
42	48	Ovambo	8	C	H
43	49	Ovambo	1	I	L
43	49	Ovambo	2	C	L
43	49	Ovambo	3	I	H
43	49	Ovambo	4	C	H
43	49	Ovambo	5	I	L
43	49	Ovambo	6	C	L
43	49	Ovambo	7	I	H
43	49	Ovambo	8	C	H
44	50	Ovambo	1	I	L
44	50	Ovambo	2	C	L
44	50	Ovambo	3	I	H
44	50	Ovambo	4	C	H
44	50	Ovambo	5	I	L
44	50	Ovambo	6	C	L
44	50	Ovambo	7	I	H
44	50	Ovambo	8	C	H
45	51	Ovambo	1	C	H
45	51	Ovambo	2	I	H
45	51	Ovambo	3	C	L
45	51	Ovambo	4	I	L
45	51	Ovambo	5	C	H
45	51	Ovambo	6	C	L
45	51	Ovambo	7	I	H
45	51	Ovambo	8	I	L
46	52	Ovambo	1	C	H
46	52	Ovambo	2	I	H
46	52	Ovambo	3	C	L
46	52	Ovambo	4	I	L
46	52	Ovambo	5	C	H
46	52	Ovambo	6	C	L
46	52	Ovambo	7	I	H
46	52	Ovambo	8	I	L
47	53	Ovambo	1	I	H
47	53	Ovambo	2	C	H
47	53	Ovambo	3	C	L
47	53	Ovambo	4	I	L
47	53	Ovambo	5	I	H
47	53	Ovambo	6	C	H
47	53	Ovambo	7	C	L
47	53	Ovambo	8	I	L
48	54	Ovambo	1	I	H
48	54	Ovambo	2	C	H
48	54	Ovambo	3	C	L
48	54	Ovambo	4	I	L
48	54	Ovambo	5	I	H
48	54	Ovambo	6	C	H
48	54	Ovambo	7	C	L
48	54	Ovambo	8	I	L
49	55	Ovambo	1	I	H
49	55	Ovambo	2	C	L
49	55	Ovambo	3	I	L
49	55	Ovambo	4	C	H
49	55	Ovambo	5	I	H
49	55	Ovambo	6	C	L
49	55	Ovambo	7	I	L
49	55	Ovambo	8	C	H
50	56	Ovambo	1	I	H
50	56	Ovambo	2	C	L
50	56	Ovambo	3	I	L
50	56	Ovambo	4	C	H
50	56	Ovambo	5	I	H
50	56	Ovambo	6	C	L
50	56	Ovambo	7	I	L
50	56	Ovambo	8	C	H
51	57	Ovambo	1	C	L
51	57	Ovambo	2	C	H
51	57	Ovambo	3	I	H
51	57	Ovambo	4	I	L
51	57	Ovambo	5	C	L
51	57	Ovambo	6	C	H
51	57	Ovambo	7	I	H
51	57	Ovambo	8	I	L
52	58	Ovambo	1	C	L
52	58	Ovambo	2	C	H
52	58	Ovambo	3	I	H
52	58	Ovambo	4	I	L
52	58	Ovambo	5	C	L
52	58	Ovambo	6	C	H
52	58	Ovambo	7	I	H
52	58	Ovambo	8	I	L
53	61	Ovambo	1	C	H
53	61	Ovambo	2	I	H
53	61	Ovambo	3	I	L
53	61	Ovambo	4	C	L
53	61	Ovambo	5	C	H
53	61	Ovambo	6	I	H
53	61	Ovambo	7	I	L
53	61	Ovambo	8	C	L
54	62	Ovambo	1	C	H
54	62	Ovambo	2	I	H
54	62	Ovambo	3	I	L
54	62	Ovambo	4	C	L
54	62	Ovambo	5	C	H
54	62	Ovambo	6	I	H
54	62	Ovambo	7	I	L
54	62	Ovambo	8	C	L
55	63	Ovambo	1	C	H
55	63	Ovambo	2	I	L
55	63	Ovambo	3	C	L
55	63	Ovambo	4	I	H
55	63	Ovambo	5	C	H
55	63	Ovambo	6	I	L
55	63	Ovambo	7	C	L
55	63	Ovambo	8	I	H
56	64	Ovambo	1	C	H
56	64	Ovambo	2	I	L
56	64	Ovambo	3	C	L
56	64	Ovambo	4	I	H
56	64	Ovambo	5	C	H
56	64	Ovambo	6	I	L
56	64	Ovambo	7	C	L
56	64	Ovambo	8	I	H
57	65	Ovambo	1	I	H
57	65	Ovambo	2	C	H
57	65	Ovambo	3	I	L
57	65	Ovambo	4	C	L
57	65	Ovambo	5	I	H
57	65	Ovambo	6	C	H
57	65	Ovambo	7	I	L
57	65	Ovambo	8	C	L
58	66	Ovambo	1	I	H
58	66	Ovambo	2	C	H
58	66	Ovambo	3	I	L
58	66	Ovambo	4	C	L
58	66	Ovambo	5	I	H
58	66	Ovambo	6	C	H
58	66	Ovambo	7	I	L
58	66	Ovambo	8	C	L
59	67	Ovambo	1	I	H
59	67	Ovambo	2	I	L
59	67	Ovambo	3	C	H
59	67	Ovambo	4	C	L
59	67	Ovambo	5	I	H
59	67	Ovambo	6	I	L
59	67	Ovambo	7	C	H
59	67	Ovambo	8	C	L
60	68	Ovambo	1	I	H
60	68	Ovambo	2	I	L
60	68	Ovambo	3	C	H
60	68	Ovambo	4	C	L
60	68	Ovambo	5	I	H
60	68	Ovambo	6	I	L
60	68	Ovambo	7	C	H
60	68	Ovambo	8	C	L
61	71	Ovambo	1	I	L
61	71	Ovambo	2	I	H
61	71	Ovambo	3	C	H
61	71	Ovambo	4	C	L
61	71	Ovambo	5	I	L
61	71	Ovambo	6	I	H
61	71	Ovambo	7	C	H
61	71	Ovambo	8	C	L
62	72	Ovambo	1	I	L
62	72	Ovambo	2	I	H
62	72	Ovambo	3	C	H
62	72	Ovambo	4	C	L
62	72	Ovambo	5	I	L
62	72	Ovambo	6	I	H
62	72	Ovambo	7	C	H
62	72	Ovambo	8	C	L
63	73	Ovambo	1	C	L
63	73	Ovambo	2	I	L
63	73	Ovambo	3	I	H
63	73	Ovambo	4	C	H
63	73	Ovambo	5	C	L
63	73	Ovambo	6	I	L
63	73	Ovambo	7	I	H
63	73	Ovambo	8	C	H
64	74	Ovambo	1	C	L
64	74	Ovambo	2	I	L
64	74	Ovambo	3	I	H
64	74	Ovambo	4	C	H
64	74	Ovambo	5	C	L
64	74	Ovambo	6	I	L
64	74	Ovambo	7	I	H
64	74	Ovambo	8	C	H
65	75	Ovambo	1	C	H
65	75	Ovambo	2	I	L
65	75	Ovambo	3	C	L
65	75	Ovambo	4	I	H
65	75	Ovambo	5	C	H
65	75	Ovambo	6	I	L
65	75	Ovambo	7	C	L
65	75	Ovambo	8	I	H
66	76	Ovambo	1	C	H
66	76	Ovambo	2	I	L
66	76	Ovambo	3	C	L
66	76	Ovambo	4	I	H
66	76	Ovambo	5	C	H
66	76	Ovambo	6	I	L
66	76	Ovambo	7	C	L
66	76	Ovambo	8	I	H
67	77	Ovambo	1	I	H
67	77	Ovambo	2	C	L
67	77	Ovambo	3	I	L
67	77	Ovambo	4	C	H
67	77	Ovambo	5	I	H
67	77	Ovambo	6	C	L
67	77	Ovambo	7	I	L
67	77	Ovambo	8	C	H
68	78	Ovambo	1	I	H
68	78	Ovambo	2	C	L
68	78	Ovambo	3	I	L
68	78	Ovambo	4	C	H
68	78	Ovambo	5	I	H
68	78	Ovambo	6	C	L
68	78	Ovambo	7	I	L
68	78	Ovambo	8	C	H
69	79	Ovambo	1	I	H
69	79	Ovambo	2	I	L
69	79	Ovambo	3	C	L
69	79	Ovambo	4	C	H
69	79	Ovambo	5	I	H
69	79	Ovambo	6	I	L
69	79	Ovambo	7	C	L
69	79	Ovambo	8	C	H
70	80	Ovambo	1	I	H
70	80	Ovambo	2	I	L
70	80	Ovambo	3	C	L
70	80	Ovambo	4	C	H
70	80	Ovambo	5	I	H
70	80	Ovambo	6	I	L
70	80	Ovambo	7	C	L
70	80	Ovambo	8	C	H
71	81	Ovambo	1	C	H
71	81	Ovambo	2	I	H
71	81	Ovambo	3	C	L
71	81	Ovambo	4	I	L
71	81	Ovambo	5	C	H
71	81	Ovambo	6	I	H
71	81	Ovambo	7	C	L
71	81	Ovambo	8	I	L
72	82	Ovambo	1	C	H
72	82	Ovambo	2	I	H
72	82	Ovambo	3	C	L
72	82	Ovambo	4	I	L
72	82	Ovambo	5	C	H
72	82	Ovambo	6	I	H
72	82	Ovambo	7	C	L
72	82	Ovambo	8	I	L
73	83	Ovambo	1	I	H
73	83	Ovambo	2	C	L
73	83	Ovambo	3	C	H
73	83	Ovambo	4	I	L
73	83	Ovambo	5	I	H
73	83	Ovambo	6	C	L
73	83	Ovambo	7	C	H
73	83	Ovambo	8	I	L
74	84	Ovambo	1	I	H
74	84	Ovambo	2	C	L
74	84	Ovambo	3	C	H
74	84	Ovambo	4	I	L
74	84	Ovambo	5	I	H
74	84	Ovambo	6	C	L
74	84	Ovambo	7	C	H
74	84	Ovambo	8	I	L
75	85	Ovambo	1	C	L
75	85	Ovambo	2	I	H
75	85	Ovambo	3	I	L
75	85	Ovambo	4	C	H
75	85	Ovambo	5	C	L
75	85	Ovambo	6	I	H
75	85	Ovambo	7	I	L
75	85	Ovambo	8	C	H
76	86	Ovambo	1	C	L
76	86	Ovambo	2	I	H
76	86	Ovambo	3	I	L
76	86	Ovambo	4	C	H
76	86	Ovambo	5	C	L
76	86	Ovambo	6	I	H
76	86	Ovambo	7	I	L
76	86	Ovambo	8	C	H
77	87	Ovambo	1	C	H
77	87	Ovambo	2	C	L
77	87	Ovambo	3	I	H
77	87	Ovambo	4	I	L
77	87	Ovambo	5	C	H
77	87	Ovambo	6	C	L
77	87	Ovambo	7	I	H
77	87	Ovambo	8	I	L
78	88	Ovambo	1	C	H
78	88	Ovambo	2	C	L
78	88	Ovambo	3	I	H
78	88	Ovambo	4	I	L
78	88	Ovambo	5	C	H
78	88	Ovambo	6	C	L
78	88	Ovambo	7	I	H
78	88	Ovambo	8	I	L
79	89	Ovambo	1	C	L
79	89	Ovambo	2	I	H
79	89	Ovambo	3	C	H
79	89	Ovambo	4	I	L
79	89	Ovambo	5	C	L
79	89	Ovambo	6	I	H
79	89	Ovambo	7	C	H
79	89	Ovambo	8	I	L
80	90	Ovambo	1	C	L
80	90	Ovambo	2	I	H
80	90	Ovambo	3	C	H
80	90	Ovambo	4	I	L
80	90	Ovambo	5	C	L
80	90	Ovambo	6	I	H
80	90	Ovambo	7	C	H
80	90	Ovambo	8	I	L
81	1	Haikom	1	C	H
81	1	Haikom	2	I	L
81	1	Haikom	3	I	H
81	1	Haikom	4	C	L
81	1	Haikom	5	C	H
81	1	Haikom	6	I	L
81	1	Haikom	7	I	H
81	1	Haikom	8	C	L
82	2	Haikom	1	C	H
82	2	Haikom	2	I	L
82	2	Haikom	3	I	H
82	2	Haikom	4	C	L
82	2	Haikom	5	C	H
82	2	Haikom	6	I	L
82	2	Haikom	7	I	H
82	2	Haikom	8	C	L
83	3	Haikom	1	I	H
83	3	Haikom	2	I	L
83	3	Haikom	3	C	L
83	3	Haikom	4	C	H
83	3	Haikom	5	I	H
83	3	Haikom	6	I	L
83	3	Haikom	7	C	L
83	3	Haikom	8	C	H
84	4	Haikom	1	I	H
84	4	Haikom	2	I	L
84	4	Haikom	3	C	L
84	4	Haikom	4	C	H
84	4	Haikom	5	I	H
84	4	Haikom	6	I	L
84	4	Haikom	7	C	L
84	4	Haikom	8	C	H
85	5	Haikom	1	C	L
85	5	Haikom	2	I	L
85	5	Haikom	3	I	H
85	5	Haikom	4	C	H
85	5	Haikom	5	C	L
85	5	Haikom	6	I	L
85	5	Haikom	7	I	H
85	5	Haikom	8	C	H
86	6	Haikom	1	C	L
86	6	Haikom	2	I	L
86	6	Haikom	3	I	H
86	6	Haikom	4	C	H
86	6	Haikom	5	C	L
86	6	Haikom	6	I	L
86	6	Haikom	7	I	H
86	6	Haikom	8	C	H
87	7	Haikom	1	C	L
87	7	Haikom	2	C	H
87	7	Haikom	3	I	L
87	7	Haikom	4	I	H
87	7	Haikom	5	C	L
87	7	Haikom	6	C	H
87	7	Haikom	7	I	L
87	7	Haikom	8	I	H
88	8	Haikom	1	C	L
88	8	Haikom	2	C	H
88	8	Haikom	3	I	L
88	8	Haikom	4	I	H
88	8	Haikom	5	C	L
88	8	Haikom	6	C	H
88	8	Haikom	7	I	L
88	8	Haikom	8	I	H
89	9	Haikom	1	I	L
89	9	Haikom	2	C	H
89	9	Haikom	3	C	L
89	9	Haikom	4	I	H
89	9	Haikom	5	I	L
89	9	Haikom	6	C	H
89	9	Haikom	7	C	L
89	9	Haikom	8	I	H
90	10	Haikom	1	I	L
90	10	Haikom	2	C	H
90	10	Haikom	3	C	L
90	10	Haikom	4	I	H
90	10	Haikom	5	I	L
90	10	Haikom	6	C	H
90	10	Haikom	7	C	L
90	10	Haikom	8	I	H
91	11	Haikom	1	I	H
91	11	Haikom	2	C	H
91	11	Haikom	3	C	L
91	11	Haikom	4	I	L
91	11	Haikom	5	I	H
91	11	Haikom	6	C	H
91	11	Haikom	7	C	L
91	11	Haikom	8	I	L
92	12	Haikom	1	I	H
92	12	Haikom	2	C	H
92	12	Haikom	3	C	L
92	12	Haikom	4	I	L
92	12	Haikom	5	I	H
92	12	Haikom	6	C	H
92	12	Haikom	7	C	L
92	12	Haikom	8	I	L
93	13	Haikom	1	I	H
93	13	Haikom	2	I	L
93	13	Haikom	3	C	L
93	13	Haikom	4	C	H
93	13	Haikom	5	I	H
93	13	Haikom	6	I	L
93	13	Haikom	7	C	L
93	13	Haikom	8	C	H
94	14	Haikom	1	I	H
94	14	Haikom	2	I	L
94	14	Haikom	3	C	L
94	14	Haikom	4	C	H
94	14	Haikom	5	I	H
94	14	Haikom	6	I	L
94	14	Haikom	7	C	L
94	14	Haikom	8	C	H
95	15	Haikom	1	C	H
95	15	Haikom	2	I	H
95	15	Haikom	3	I	L
95	15	Haikom	4	C	L
95	15	Haikom	5	C	H
95	15	Haikom	6	I	H
95	15	Haikom	7	I	L
95	15	Haikom	8	C	L
96	16	Haikom	1	C	H
96	16	Haikom	2	I	H
96	16	Haikom	3	I	L
96	16	Haikom	4	C	L
96	16	Haikom	5	C	H
96	16	Haikom	6	I	H
96	16	Haikom	7	I	L
96	16	Haikom	8	C	L
97	17	Haikom	1	C	L
97	17	Haikom	2	I	H
97	17	Haikom	3	I	L
97	17	Haikom	4	C	H
97	17	Haikom	5	C	L
97	17	Haikom	6	I	H
97	17	Haikom	7	I	L
97	17	Haikom	8	C	H
98	18	Haikom	1	C	L
98	18	Haikom	2	I	H
98	18	Haikom	3	I	L
98	18	Haikom	4	C	H
98	18	Haikom	5	C	L
98	18	Haikom	6	I	H
98	18	Haikom	7	I	L
98	18	Haikom	8	C	H
99	19	Haikom	1	I	L
99	19	Haikom	2	C	L
99	19	Haikom	3	I	H
99	19	Haikom	4	C	H
99	19	Haikom	5	I	L
99	19	Haikom	6	C	L
99	19	Haikom	7	I	H
99	19	Haikom	8	C	H
100	20	Haikom	1	I	L
100	20	Haikom	2	C	L
100	20	Haikom	3	I	H
100	20	Haikom	4	C	H
100	20	Haikom	5	I	L
100	20	Haikom	6	C	L
100	20	Haikom	7	I	H
100	20	Haikom	8	C	H
101	21	Haikom	1	C	H
101	21	Haikom	2	C	L
101	21	Haikom	3	I	L
101	21	Haikom	4	I	H
101	21	Haikom	5	C	H
101	21	Haikom	6	C	L
101	21	Haikom	7	I	L
101	21	Haikom	8	I	H
102	22	Haikom	1	C	H
102	22	Haikom	2	C	L
102	22	Haikom	3	I	L
102	22	Haikom	4	I	H
102	22	Haikom	5	C	H
102	22	Haikom	6	C	L
102	22	Haikom	7	I	L
102	22	Haikom	8	I	H
103	23	Haikom	1	C	H
103	23	Haikom	2	I	H
103	23	Haikom	3	C	L
103	23	Haikom	4	I	L
103	23	Haikom	5	C	H
103	23	Haikom	6	I	H
103	23	Haikom	7	C	L
103	23	Haikom	8	I	L
104	24	Haikom	1	C	H
104	24	Haikom	2	I	H
104	24	Haikom	3	C	L
104	24	Haikom	4	I	L
104	24	Haikom	5	C	H
104	24	Haikom	6	I	H
104	24	Haikom	7	C	L
104	24	Haikom	8	I	L
105	25	Haikom	1	I	H
105	25	Haikom	2	C	L
105	25	Haikom	3	C	H
105	25	Haikom	4	I	L
105	25	Haikom	5	I	H
105	25	Haikom	6	C	L
105	25	Haikom	7	C	H
105	25	Haikom	8	I	L
106	26	Haikom	1	I	H
106	26	Haikom	2	C	L
106	26	Haikom	3	C	H
106	26	Haikom	4	I	L
106	26	Haikom	5	I	H
106	26	Haikom	6	C	L
106	26	Haikom	7	C	H
106	26	Haikom	8	I	L
107	27	Haikom	1	C	L
107	27	Haikom	2	I	H
107	27	Haikom	3	I	L
107	27	Haikom	4	C	H
107	27	Haikom	5	C	L
107	27	Haikom	6	I	H
107	27	Haikom	7	I	L
107	27	Haikom	8	C	H
108	28	Haikom	1	C	L
108	28	Haikom	2	I	H
108	28	Haikom	3	I	L
108	28	Haikom	4	C	H
108	28	Haikom	5	C	L
108	28	Haikom	6	I	H
108	28	Haikom	7	I	L
108	28	Haikom	8	C	H
109	29	Haikom	1	I	L
109	29	Haikom	2	I	H
109	29	Haikom	3	C	H
109	29	Haikom	4	C	L
109	29	Haikom	5	I	L
109	29	Haikom	6	I	H
109	29	Haikom	7	C	H
109	29	Haikom	8	C	L
110	30	Haikom	1	I	L
110	30	Haikom	2	I	H
110	30	Haikom	3	C	H
110	30	Haikom	4	C	L
110	30	Haikom	5	I	L
110	30	Haikom	6	I	H
110	30	Haikom	7	C	H
110	30	Haikom	8	C	L
111	31	Haikom	1	I	L
111	31	Haikom	2	C	L
111	31	Haikom	3	I	H
111	31	Haikom	4	C	H
111	31	Haikom	5	I	L
111	31	Haikom	6	C	L
111	31	Haikom	7	I	H
111	31	Haikom	8	C	H
112	32	Haikom	1	I	L
112	32	Haikom	2	C	L
112	32	Haikom	3	I	H
112	32	Haikom	4	C	H
112	32	Haikom	5	I	L
112	32	Haikom	6	C	L
112	32	Haikom	7	I	H
112	32	Haikom	8	C	H
113	33	Haikom	1	I	H
113	33	Haikom	2	C	H
113	33	Haikom	3	C	L
113	33	Haikom	4	I	L
113	33	Haikom	5	I	H
113	33	Haikom	6	C	H
113	33	Haikom	7	C	L
113	33	Haikom	8	I	L
114	34	Haikom	1	I	H
114	34	Haikom	2	C	H
114	34	Haikom	3	C	L
114	34	Haikom	4	I	L
114	34	Haikom	5	I	H
114	34	Haikom	6	C	H
114	34	Haikom	7	C	L
114	34	Haikom	8	I	L
115	35	Haikom	1	C	L
115	35	Haikom	2	C	H
115	35	Haikom	3	I	H
115	35	Haikom	4	I	L
115	35	Haikom	5	C	L
115	35	Haikom	6	C	H
115	35	Haikom	7	I	H
115	35	Haikom	8	I	L
116	36	Haikom	1	C	L
116	36	Haikom	2	C	H
116	36	Haikom	3	I	H
116	36	Haikom	4	I	L
116	36	Haikom	5	C	L
116	36	Haikom	6	C	H
116	36	Haikom	7	I	H
116	36	Haikom	8	I	L
117	37	Haikom	1	I	H
117	37	Haikom	2	C	L
117	37	Haikom	3	C	H
117	37	Haikom	4	I	L
117	37	Haikom	5	I	H
117	37	Haikom	6	C	L
117	37	Haikom	7	C	H
117	37	Haikom	8	I	L
118	38	Haikom	1	I	H
118	38	Haikom	2	C	L
118	38	Haikom	3	C	H
118	38	Haikom	4	I	L
118	38	Haikom	5	I	H
118	38	Haikom	6	C	L
118	38	Haikom	7	C	H
118	38	Haikom	8	I	L
119	39	Haikom	1	C	L
119	39	Haikom	2	I	L
119	39	Haikom	3	I	H
119	39	Haikom	4	C	H
119	39	Haikom	5	C	L
119	39	Haikom	6	I	L
119	39	Haikom	7	I	H
119	39	Haikom	8	C	H
120	40	Haikom	1	C	L
120	40	Haikom	2	I	L
120	40	Haikom	3	I	H
120	40	Haikom	4	C	H
120	40	Haikom	5	C	L
120	40	Haikom	6	I	L
120	40	Haikom	7	I	H
120	40	Haikom	8	C	H
121	41	Haikom	1	I	L
121	41	Haikom	2	C	L
121	41	Haikom	3	C	H
121	41	Haikom	4	I	H
121	41	Haikom	5	I	L
121	41	Haikom	6	C	L
121	41	Haikom	7	C	H
121	41	Haikom	8	I	H
122	42	Haikom	1	I	L
122	42	Haikom	2	C	L
122	42	Haikom	3	C	H
122	42	Haikom	4	I	H
122	42	Haikom	5	I	L
122	42	Haikom	6	C	L
122	42	Haikom	7	C	H
122	42	Haikom	8	I	H
123	43	Haikom	1	I	H
123	43	Haikom	2	I	L
123	43	Haikom	3	C	H
123	43	Haikom	4	C	L
123	43	Haikom	5	I	H
123	43	Haikom	6	I	L
123	43	Haikom	7	C	H
123	43	Haikom	8	C	L
124	44	Haikom	1	I	H
124	44	Haikom	2	I	L
124	44	Haikom	3	C	H
124	44	Haikom	4	C	L
124	44	Haikom	5	I	H
124	44	Haikom	6	I	L
124	44	Haikom	7	C	H
124	44	Haikom	8	C	L
125	45	Haikom	1	C	H
125	45	Haikom	2	C	L
125	45	Haikom	3	I	H
125	45	Haikom	4	I	L
125	45	Haikom	5	C	H
125	45	Haikom	6	C	L
125	45	Haikom	7	I	H
125	45	Haikom	8	I	L
126	46	Haikom	1	C	H
126	46	Haikom	2	C	L
126	46	Haikom	3	I	H
126	46	Haikom	4	I	L
126	46	Haikom	5	C	H
126	46	Haikom	6	C	L
126	46	Haikom	7	I	H
126	46	Haikom	8	I	L
127	47	Haikom	1	I	H
127	47	Haikom	2	C	L
127	47	Haikom	3	I	L
127	47	Haikom	4	C	H
127	47	Haikom	5	I	H
127	47	Haikom	6	C	L
127	47	Haikom	7	I	L
127	47	Haikom	8	C	H
128	48	Haikom	1	I	H
128	48	Haikom	2	C	L
128	48	Haikom	3	I	L
128	48	Haikom	4	C	H
128	48	Haikom	5	I	H
128	48	Haikom	6	C	L
128	48	Haikom	7	I	L
128	48	Haikom	8	C	H
129	49	Haikom	1	C	L
129	49	Haikom	2	I	H
129	49	Haikom	3	C	H
129	49	Haikom	4	I	L
129	49	Haikom	5	C	L
129	49	Haikom	6	I	H
129	49	Haikom	7	C	H
129	49	Haikom	8	I	L
130	50	Haikom	1	C	L
130	50	Haikom	2	I	H
130	50	Haikom	3	C	H
130	50	Haikom	4	I	L
130	50	Haikom	5	C	L
130	50	Haikom	6	I	H
130	50	Haikom	7	C	H
130	50	Haikom	8	I	L
131	51	Haikom	1	I	L
131	51	Haikom	2	C	H
131	51	Haikom	3	C	L
131	51	Haikom	4	I	H
131	51	Haikom	5	I	L
131	51	Haikom	6	C	H
131	51	Haikom	7	C	L
131	51	Haikom	8	I	H
132	52	Haikom	1	I	L
132	52	Haikom	2	C	H
132	52	Haikom	3	C	L
132	52	Haikom	4	I	H
132	52	Haikom	5	I	L
132	52	Haikom	6	C	H
132	52	Haikom	7	C	L
132	52	Haikom	8	I	H
133	53	Haikom	1	I	L
133	53	Haikom	2	I	H
133	53	Haikom	3	C	L
133	53	Haikom	4	C	H
133	53	Haikom	5	I	L
133	53	Haikom	6	I	H
133	53	Haikom	7	C	L
133	53	Haikom	8	C	H
134	54	Haikom	1	I	L
134	54	Haikom	2	I	H
134	54	Haikom	3	C	L
134	54	Haikom	4	C	H
134	54	Haikom	5	I	L
134	54	Haikom	6	I	H
134	54	Haikom	7	C	L
134	54	Haikom	8	C	H
135	55	Haikom	1	C	H
135	55	Haikom	2	C	L
135	55	Haikom	3	I	L
135	55	Haikom	4	I	H
135	55	Haikom	5	C	H
135	55	Haikom	6	C	L
135	55	Haikom	7	I	L
135	55	Haikom	8	I	H
136	56	Haikom	1	C	H
136	56	Haikom	2	C	L
136	56	Haikom	3	I	L
136	56	Haikom	4	I	H
136	56	Haikom	5	C	H
136	56	Haikom	6	C	L
136	56	Haikom	7	I	L
136	56	Haikom	8	I	H
137	57	Haikom	1	I	H
137	57	Haikom	2	C	H
137	57	Haikom	3	I	L
137	57	Haikom	4	C	L
137	57	Haikom	5	I	H
137	57	Haikom	6	C	H
137	57	Haikom	7	I	L
137	57	Haikom	8	C	L
138	58	Haikom	1	I	H
138	58	Haikom	2	C	H
138	58	Haikom	3	I	L
138	58	Haikom	4	C	L
138	58	Haikom	5	I	H
138	58	Haikom	6	C	H
138	58	Haikom	7	I	L
138	58	Haikom	8	C	L
139	59	Haikom	1	C	H
139	59	Haikom	2	I	L
139	59	Haikom	3	C	L
139	59	Haikom	4	I	H
139	59	Haikom	5	C	H
139	59	Haikom	6	I	L
139	59	Haikom	7	C	L
139	59	Haikom	8	I	H
140	60	Haikom	1	C	H
140	60	Haikom	2	I	L
140	60	Haikom	3	C	L
140	60	Haikom	4	I	H
140	60	Haikom	5	C	H
140	60	Haikom	6	I	L
140	60	Haikom	7	C	L
140	60	Haikom	8	I	H
141	61	Haikom	1	C	L
141	61	Haikom	2	I	L
141	61	Haikom	3	C	H
141	61	Haikom	4	I	H
141	61	Haikom	5	C	L
141	61	Haikom	6	I	L
141	61	Haikom	7	C	H
141	61	Haikom	8	I	H
142	62	Haikom	1	C	L
142	62	Haikom	2	I	L
142	62	Haikom	3	C	H
142	62	Haikom	4	I	H
142	62	Haikom	5	C	L
142	62	Haikom	6	I	L
142	62	Haikom	7	C	H
142	62	Haikom	8	I	H
143	63	Haikom	1	I	L
143	63	Haikom	2	C	L
143	63	Haikom	3	C	H
143	63	Haikom	4	I	H
143	63	Haikom	5	I	L
143	63	Haikom	6	C	L
143	63	Haikom	7	C	H
143	63	Haikom	8	I	H
144	64	Haikom	1	I	L
144	64	Haikom	2	C	L
144	64	Haikom	3	C	H
144	64	Haikom	4	I	H
144	64	Haikom	5	I	L
144	64	Haikom	6	C	L
144	64	Haikom	7	C	H
144	64	Haikom	8	I	H
145	65	Haikom	1	C	H
145	65	Haikom	2	I	L
145	65	Haikom	3	I	H
145	65	Haikom	4	C	L
145	65	Haikom	5	C	H
145	65	Haikom	6	I	L
145	65	Haikom	7	I	H
145	65	Haikom	8	C	L
146	66	Haikom	1	C	H
146	66	Haikom	2	I	L
146	66	Haikom	3	I	H
146	66	Haikom	4	C	L
146	66	Haikom	5	C	H
146	66	Haikom	6	I	L
146	66	Haikom	7	I	H
146	66	Haikom	8	C	L
147	67	Haikom	1	I	H
147	67	Haikom	2	C	H
147	67	Haikom	3	I	L
147	67	Haikom	4	C	L
147	67	Haikom	5	I	H
147	67	Haikom	6	C	H
147	67	Haikom	7	I	L
147	67	Haikom	8	C	L
148	68	Haikom	1	I	H
148	68	Haikom	2	C	H
148	68	Haikom	3	I	L
148	68	Haikom	4	C	L
148	68	Haikom	5	I	H
148	68	Haikom	6	C	H
148	68	Haikom	7	I	L
148	68	Haikom	8	C	L
149	69	Haikom	1	C	L
149	69	Haikom	2	I	H
149	69	Haikom	3	C	H
149	69	Haikom	4	I	L
149	69	Haikom	5	C	L
149	69	Haikom	6	I	H
149	69	Haikom	7	C	H
149	69	Haikom	8	I	L
150	70	Haikom	1	C	L
150	70	Haikom	2	I	H
150	70	Haikom	3	C	H
150	70	Haikom	4	I	L
150	70	Haikom	5	C	L
150	70	Haikom	6	I	H
150	70	Haikom	7	C	H
150	70	Haikom	8	I	L
151	71	Haikom	1	I	L
151	71	Haikom	2	I	H
151	71	Haikom	3	C	H
151	71	Haikom	4	C	L
151	71	Haikom	5	I	L
151	71	Haikom	6	I	H
151	71	Haikom	7	C	H
151	71	Haikom	8	C	L
152	72	Haikom	1	I	L
152	72	Haikom	2	I	H
152	72	Haikom	3	C	H
152	72	Haikom	4	C	L
152	72	Haikom	5	I	L
152	72	Haikom	6	I	H
152	72	Haikom	7	C	H
152	72	Haikom	8	C	L
153	73	Haikom	1	C	L
153	73	Haikom	2	C	H
153	73	Haikom	3	I	H
153	73	Haikom	4	I	L
153	73	Haikom	5	C	L
153	73	Haikom	6	C	H
153	73	Haikom	7	I	H
153	73	Haikom	8	I	L
154	74	Haikom	1	C	L
154	74	Haikom	2	C	H
154	74	Haikom	3	I	H
154	74	Haikom	4	I	L
154	74	Haikom	5	C	L
154	74	Haikom	6	C	H
154	74	Haikom	7	I	H
154	74	Haikom	8	I	L
157	77	Haikom	1	C	L
157	77	Haikom	2	I	L
157	77	Haikom	3	C	H
157	77	Haikom	4	I	H
157	77	Haikom	5	C	L
157	77	Haikom	6	I	L
157	77	Haikom	7	C	H
157	77	Haikom	8	I	H
158	78	Haikom	1	C	L
158	78	Haikom	2	I	L
158	78	Haikom	3	C	H
158	78	Haikom	4	I	H
158	78	Haikom	5	C	L
158	78	Haikom	6	I	L
158	78	Haikom	7	C	H
158	78	Haikom	8	I	H
159	79	Haikom	1	I	L
159	79	Haikom	2	C	H
159	79	Haikom	3	I	H
159	79	Haikom	4	C	L
159	79	Haikom	5	I	L
159	79	Haikom	6	C	H
159	79	Haikom	7	I	H
159	79	Haikom	8	C	L
160	80	Haikom	1	I	L
160	80	Haikom	2	C	H
160	80	Haikom	3	I	H
160	80	Haikom	4	C	L
160	80	Haikom	5	I	L
160	80	Haikom	6	C	H
160	80	Haikom	7	I	H
160	80	Haikom	8	C	L
161	81	Haikom	1	I	H
161	81	Haikom	2	C	L
161	81	Haikom	3	I	L
161	81	Haikom	4	C	H
161	81	Haikom	5	I	H
161	81	Haikom	6	C	L
161	81	Haikom	7	I	L
161	81	Haikom	8	C	H
162	82	Haikom	1	I	H
162	82	Haikom	2	C	L
162	82	Haikom	3	I	L
162	82	Haikom	4	C	H
162	82	Haikom	5	I	H
162	82	Haikom	6	C	L
162	82	Haikom	7	I	L
162	82	Haikom	8	C	H
163	1	German	1	C	L
163	1	German	2	C	H
163	1	German	3	I	H
163	1	German	4	I	L
163	1	German	5	C	L
163	1	German	6	C	H
163	1	German	7	I	H
163	1	German	8	I	L
164	2	German	1	C	L
164	2	German	2	C	H
164	2	German	3	I	H
164	2	German	4	I	L
164	2	German	5	C	L
164	2	German	6	C	H
164	2	German	7	I	H
164	2	German	8	I	L
165	3	German	1	C	L
165	3	German	2	I	L
165	3	German	3	I	H
165	3	German	4	C	H
165	3	German	5	C	L
165	3	German	6	I	L
165	3	German	7	I	H
165	3	German	8	C	H
166	4	German	1	C	L
166	4	German	2	I	L
166	4	German	3	I	H
166	4	German	4	C	H
166	4	German	5	C	L
166	4	German	6	I	L
166	4	German	7	I	H
166	4	German	8	C	H
167	5	German	1	C	H
167	5	German	2	I	H
167	5	German	3	C	L
167	5	German	4	I	L
167	5	German	5	C	H
167	5	German	6	I	H
167	5	German	7	C	L
167	5	German	8	I	L
168	6	German	1	C	H
168	6	German	2	I	H
168	6	German	3	C	L
168	6	German	4	I	L
168	6	German	5	C	H
168	6	German	6	I	H
168	6	German	7	C	L
168	6	German	8	I	L
169	7	German	1	C	H
169	7	German	2	C	L
169	7	German	3	I	L
169	7	German	4	I	H
169	7	German	5	C	H
169	7	German	6	C	L
169	7	German	7	I	L
169	7	German	8	I	H
170	8	German	1	C	H
170	8	German	2	C	L
170	8	German	3	I	L
170	8	German	4	I	H
170	8	German	5	C	H
170	8	German	6	C	L
170	8	German	7	I	L
170	8	German	8	I	H
171	9	German	1	I	H
171	9	German	2	C	H
171	9	German	3	I	L
171	9	German	4	C	L
171	9	German	5	I	H
171	9	German	6	C	H
171	9	German	7	I	L
171	9	German	8	C	L
172	10	German	1	I	H
172	10	German	2	C	H
172	10	German	3	I	L
172	10	German	4	C	L
172	10	German	5	I	H
172	10	German	6	C	H
172	10	German	7	I	L
172	10	German	8	C	L
173	11	German	1	I	H
173	11	German	2	I	L
173	11	German	3	C	L
173	11	German	4	C	H
173	11	German	5	I	H
173	11	German	6	I	L
173	11	German	7	C	L
173	11	German	8	C	H
174	12	German	1	I	H
174	12	German	2	I	L
174	12	German	3	C	L
174	12	German	4	C	H
174	12	German	5	I	H
174	12	German	6	I	L
174	12	German	7	C	L
174	12	German	8	C	H
175	13	German	1	I	L
175	13	German	2	I	H
175	13	German	3	C	H
175	13	German	4	C	L
175	13	German	5	I	L
175	13	German	6	I	H
175	13	German	7	C	H
175	13	German	8	C	L
176	14	German	1	I	L
176	14	German	2	I	H
176	14	German	3	C	H
176	14	German	4	C	L
176	14	German	5	I	L
176	14	German	6	I	H
176	14	German	7	C	H
176	14	German	8	C	L
177	15	German	1	C	H
177	15	German	2	I	L
177	15	German	3	C	L
177	15	German	4	I	H
177	15	German	5	C	H
177	15	German	6	I	L
177	15	German	7	C	L
177	15	German	8	I	H
178	16	German	1	C	H
178	16	German	2	I	L
178	16	German	3	C	L
178	16	German	4	I	H
178	16	German	5	C	H
178	16	German	6	I	L
178	16	German	7	C	L
178	16	German	8	I	H
179	17	German	1	I	H
179	17	German	2	C	L
179	17	German	3	I	L
179	17	German	4	C	H
179	17	German	5	I	H
179	17	German	6	C	L
179	17	German	7	I	L
179	17	German	8	C	H
180	18	German	1	I	H
180	18	German	2	C	L
180	18	German	3	I	L
180	18	German	4	C	H
180	18	German	5	I	H
180	18	German	6	C	L
180	18	German	7	I	L
180	18	German	8	C	H
181	19	German	1	C	L
181	19	German	2	I	H
181	19	German	3	C	H
181	19	German	4	I	L
181	19	German	5	C	L
181	19	German	6	I	H
181	19	German	7	C	H
181	19	German	8	I	L
182	20	German	1	C	L
182	20	German	2	I	H
182	20	German	3	C	H
182	20	German	4	I	L
182	20	German	5	C	L
182	20	German	6	I	H
182	20	German	7	C	H
182	20	German	8	I	L
183	21	German	1	I	L
183	21	German	2	C	L
183	21	German	3	C	H
183	21	German	4	I	H
183	21	German	5	I	L
183	21	German	6	C	L
183	21	German	7	C	H
183	21	German	8	I	H
184	22	German	1	I	L
184	22	German	2	C	L
184	22	German	3	C	H
184	22	German	4	I	H
184	22	German	5	I	L
184	22	German	6	C	L
184	22	German	7	C	H
184	22	German	8	I	H
185	23	German	1	C	L
185	23	German	2	I	L
185	23	German	3	C	H
185	23	German	4	I	H
185	23	German	5	C	L
185	23	German	6	I	L
185	23	German	7	C	H
185	23	German	8	I	H
186	24	German	1	C	L
186	24	German	2	I	L
186	24	German	3	C	H
186	24	German	4	I	H
186	24	German	5	C	L
186	24	German	6	I	L
186	24	German	7	C	H
186	24	German	8	I	H
187	25	German	1	C	L
187	25	German	2	I	L
187	25	German	3	I	H
187	25	German	4	C	H
187	25	German	5	C	L
187	25	German	6	I	L
187	25	German	7	I	H
187	25	German	8	C	H
188	26	German	1	C	L
188	26	German	2	I	L
188	26	German	3	I	H
188	26	German	4	C	H
188	26	German	5	C	L
188	26	German	6	I	L
188	26	German	7	I	H
188	26	German	8	C	H
189	27	German	1	C	H
189	27	German	2	C	L
189	27	German	3	I	H
189	27	German	4	I	L
189	27	German	5	C	H
189	27	German	6	C	L
189	27	German	7	I	H
189	27	German	8	I	L
190	28	German	1	C	H
190	28	German	2	C	L
190	28	German	3	I	H
190	28	German	4	I	L
190	28	German	5	C	H
190	28	German	6	C	L
190	28	German	7	I	H
190	28	German	8	I	L
191	29	German	1	C	L
191	29	German	2	C	H
191	29	German	3	I	H
191	29	German	4	I	L
191	29	German	5	C	L
191	29	German	6	C	H
191	29	German	7	I	H
191	29	German	8	I	L
192	30	German	1	C	L
192	30	German	2	C	H
192	30	German	3	I	H
192	30	German	4	I	L
192	30	German	5	C	L
192	30	German	6	C	H
192	30	German	7	I	H
192	30	German	8	I	L
193	31	German	1	C	L
193	31	German	2	I	H
193	31	German	3	I	L
193	31	German	4	C	H
193	31	German	5	C	L
193	31	German	6	I	H
193	31	German	7	I	L
193	31	German	8	C	H
194	32	German	1	C	L
194	32	German	2	I	H
194	32	German	3	I	L
194	32	German	4	C	H
194	32	German	5	C	L
194	32	German	6	I	H
194	32	German	7	I	L
194	32	German	8	C	H
195	33	German	1	I	L
195	33	German	2	C	H
195	33	German	3	C	L
195	33	German	4	I	H
195	33	German	5	I	L
195	33	German	6	C	H
195	33	German	7	C	L
195	33	German	8	I	H
196	34	German	1	I	L
196	34	German	2	C	H
196	34	German	3	C	L
196	34	German	4	I	H
196	34	German	5	I	L
196	34	German	6	C	H
196	34	German	7	C	L
196	34	German	8	I	H
197	35	German	1	I	L
197	35	German	2	C	L
197	35	German	3	C	H
197	35	German	4	I	H
197	35	German	5	I	L
197	35	German	6	C	L
197	35	German	7	C	H
197	35	German	8	I	H
198	36	German	1	I	L
198	36	German	2	C	L
198	36	German	3	C	H
198	36	German	4	I	H
198	36	German	5	I	L
198	36	German	6	C	L
198	36	German	7	C	H
198	36	German	8	I	H
199	37	German	1	C	H
199	37	German	2	I	H
199	37	German	3	I	L
199	37	German	4	C	L
199	37	German	5	C	H
199	37	German	6	I	H
199	37	German	7	I	L
199	37	German	8	C	L
200	38	German	1	C	H
200	38	German	2	I	H
200	38	German	3	I	L
200	38	German	4	C	L
200	38	German	5	C	H
200	38	German	6	I	H
200	38	German	7	I	L
200	38	German	8	C	L
201	39	German	1	C	H
201	39	German	2	C	L
201	39	German	3	I	H
201	39	German	4	I	L
201	39	German	5	C	H
201	39	German	6	C	L
201	39	German	7	I	H
201	39	German	8	I	L
202	40	German	1	C	H
202	40	German	2	C	L
202	40	German	3	I	H
202	40	German	4	I	L
202	40	German	5	C	H
202	40	German	6	C	L
202	40	German	7	I	H
202	40	German	8	I	L
203	41	German	1	I	H
203	41	German	2	C	H
203	41	German	3	C	L
203	41	German	4	I	L
203	41	German	5	I	H
203	41	German	6	C	H
203	41	German	7	C	L
203	41	German	8	I	L
204	42	German	1	I	H
204	42	German	2	C	H
204	42	German	3	C	L
204	42	German	4	I	L
204	42	German	5	I	H
204	42	German	6	C	H
204	42	German	7	C	L
204	42	German	8	I	L
205	43	German	1	I	H
205	43	German	2	C	L
205	43	German	3	C	H
205	43	German	4	I	L
205	43	German	5	I	H
205	43	German	6	C	L
205	43	German	7	C	H
205	43	German	8	I	L
206	44	German	1	I	H
206	44	German	2	C	L
206	44	German	3	C	H
206	44	German	4	I	L
206	44	German	5	I	H
206	44	German	6	C	L
206	44	German	7	C	H
206	44	German	8	I	L
207	45	German	1	C	L
207	45	German	2	I	L
207	45	German	3	I	H
207	45	German	4	C	H
207	45	German	5	C	L
207	45	German	6	I	L
207	45	German	7	I	H
207	45	German	8	C	H
208	46	German	1	C	L
208	46	German	2	I	L
208	46	German	3	I	H
208	46	German	4	C	H
208	46	German	5	C	L
208	46	German	6	I	L
208	46	German	7	I	H
208	46	German	8	C	H
209	47	German	1	I	L
209	47	German	2	I	H
209	47	German	3	C	H
209	47	German	4	C	L
209	47	German	5	I	L
209	47	German	6	I	H
209	47	German	7	C	H
209	47	German	8	C	L
210	48	German	1	I	L
210	48	German	2	I	H
210	48	German	3	C	H
210	48	German	4	C	L
210	48	German	5	I	L
210	48	German	6	I	H
210	48	German	7	C	H
210	48	German	8	C	L
211	49	German	1	I	L
211	49	German	2	C	L
211	49	German	3	I	H
211	49	German	4	C	H
211	49	German	5	I	L
211	49	German	6	C	L
211	49	German	7	I	H
211	49	German	8	C	H
212	50	German	1	I	L
212	50	German	2	C	L
212	50	German	3	I	H
212	50	German	4	C	H
212	50	German	5	I	L
212	50	German	6	C	L
212	50	German	7	I	H
212	50	German	8	C	H
213	51	German	1	C	H
213	51	German	2	I	H
213	51	German	3	C	L
213	51	German	4	I	L
213	51	German	5	C	H
213	51	German	6	I	H
213	51	German	7	C	L
213	51	German	8	I	L
214	52	German	1	C	H
214	52	German	2	I	H
214	52	German	3	C	L
214	52	German	4	I	L
214	52	German	5	C	H
214	52	German	6	I	H
214	52	German	7	C	L
214	52	German	8	I	L
215	53	German	1	C	H
215	53	German	2	I	L
215	53	German	3	C	L
215	53	German	4	I	H
215	53	German	5	C	H
215	53	German	6	I	L
215	53	German	7	C	L
215	53	German	8	I	H
216	54	German	1	C	H
216	54	German	2	I	L
216	54	German	3	C	L
216	54	German	4	I	H
216	54	German	5	C	H
216	54	German	6	I	L
216	54	German	7	C	L
216	54	German	8	I	H
217	55	German	1	I	H
217	55	German	2	I	L
217	55	German	3	C	H
217	55	German	4	C	L
217	55	German	5	I	H
217	55	German	6	I	L
217	55	German	7	C	H
217	55	German	8	C	L
218	56	German	1	I	H
218	56	German	2	I	L
218	56	German	3	C	H
218	56	German	4	C	L
218	56	German	5	I	H
218	56	German	6	I	L
218	56	German	7	C	H
218	56	German	8	C	L
219	57	German	1	C	L
219	57	German	2	C	H
219	57	German	3	I	L
219	57	German	4	I	H
219	57	German	5	C	L
219	57	German	6	C	H
219	57	German	7	I	L
219	57	German	8	I	H
220	58	German	1	C	L
220	58	German	2	C	H
220	58	German	3	I	L
220	58	German	4	I	H
220	58	German	5	C	L
220	58	German	6	C	H
220	58	German	7	I	L
220	58	German	8	I	H
221	59	German	1	C	H
221	59	German	2	I	H
221	59	German	3	I	L
221	59	German	4	C	L
221	59	German	5	C	H
221	59	German	6	I	H
221	59	German	7	I	L
221	59	German	8	C	L
222	60	German	1	C	H
222	60	German	2	I	H
222	60	German	3	I	L
222	60	German	4	C	L
222	60	German	5	C	H
222	60	German	6	I	H
222	60	German	7	I	L
222	60	German	8	C	L
223	61	German	1	I	H
223	61	German	2	C	L
223	61	German	3	C	H
223	61	German	4	I	L
223	61	German	5	I	H
223	61	German	6	C	L
223	61	German	7	C	H
223	61	German	8	I	L
224	62	German	1	I	H
224	62	German	2	C	L
224	62	German	3	C	H
224	62	German	4	I	L
224	62	German	5	I	H
224	62	German	6	C	L
224	62	German	7	C	H
224	62	German	8	I	L
225	63	German	1	C	L
225	63	German	2	I	H
225	63	German	3	I	L
225	63	German	4	C	H
225	63	German	5	C	L
225	63	German	6	I	H
225	63	German	7	I	L
225	63	German	8	C	H
226	64	German	1	C	L
226	64	German	2	I	H
226	64	German	3	I	L
226	64	German	4	C	H
226	64	German	5	C	L
226	64	German	6	I	H
226	64	German	7	I	L
226	64	German	8	C	H
227	65	German	1	I	L
227	65	German	2	I	H
227	65	German	3	C	L
227	65	German	4	C	H
227	65	German	5	I	L
227	65	German	6	I	H
227	65	German	7	C	L
227	65	German	8	C	H
228	66	German	1	I	L
228	66	German	2	I	H
228	66	German	3	C	L
228	66	German	4	C	H
228	66	German	5	I	L
228	66	German	6	I	H
228	66	German	7	C	L
228	66	German	8	C	H
229	67	German	1	I	L
229	67	German	2	C	L
229	67	German	3	I	H
229	67	German	4	C	H
229	67	German	5	I	L
229	67	German	6	C	L
229	67	German	7	I	H
229	67	German	8	C	H
230	68	German	1	I	L
230	68	German	2	C	L
230	68	German	3	I	H
230	68	German	4	C	H
230	68	German	5	I	L
230	68	German	6	C	L
230	68	German	7	I	H
230	68	German	8	C	H
231	69	German	1	I	H
231	69	German	2	I	L
231	69	German	3	C	H
231	69	German	4	C	L
231	69	German	5	I	H
231	69	German	6	I	L
231	69	German	7	C	H
231	69	German	8	C	L
232	70	German	1	I	H
232	70	German	2	I	L
232	70	German	3	C	H
232	70	German	4	C	L
232	70	German	5	I	H
232	70	German	6	I	L
232	70	German	7	C	H
232	70	German	8	C	L
233	71	German	1	C	H
233	71	German	2	I	L
233	71	German	3	I	H
233	71	German	4	C	L
233	71	German	5	C	H
233	71	German	6	I	L
233	71	German	7	I	H
233	71	German	8	C	L
234	72	German	1	C	H
234	72	German	2	I	L
234	72	German	3	I	H
234	72	German	4	C	L
234	72	German	5	C	H
234	72	German	6	I	L
234	72	German	7	I	H
234	72	German	8	C	L
235	73	German	1	I	L
235	73	German	2	C	H
235	73	German	3	I	H
235	73	German	4	C	L
235	73	German	5	I	L
235	73	German	6	C	H
235	73	German	7	I	H
235	73	German	8	C	L
236	74	German	1	I	L
236	74	German	2	C	H
236	74	German	3	I	H
236	74	German	4	C	L
236	74	German	5	I	L
236	74	German	6	C	H
236	74	German	7	I	H
236	74	German	8	C	L
237	75	German	1	I	H
237	75	German	2	C	H
237	75	German	3	C	L
237	75	German	4	I	L
237	75	German	5	I	H
237	75	German	6	C	H
237	75	German	7	C	L
237	75	German	8	I	L
238	76	German	1	I	H
238	76	German	2	C	H
238	76	German	3	C	L
238	76	German	4	I	L
238	76	German	5	I	H
238	76	German	6	C	H
238	76	German	7	C	L
238	76	German	8	I	L
239	77	German	1	C	L
239	77	German	2	C	H
239	77	German	3	I	L
239	77	German	4	I	H
239	77	German	5	C	L
239	77	German	6	C	H
239	77	German	7	I	L
239	77	German	8	I	H
240	78	German	1	C	L
240	78	German	2	C	H
240	78	German	3	I	L
240	78	German	4	I	H
240	78	German	5	C	L
240	78	German	6	C	H
240	78	German	7	I	L
240	78	German	8	I	H
241	79	German	1	C	H
241	79	German	2	C	L
241	79	German	3	I	H
241	79	German	4	I	L
241	79	German	5	C	H
241	79	German	6	C	L
241	79	German	7	I	H
241	79	German	8	I	L
242	80	German	1	C	H
242	80	German	2	C	L
242	80	German	3	I	H
242	80	German	4	I	L
242	80	German	5	C	H
242	80	German	6	C	L
242	80	German	7	I	H
242	80	German	8	I	L
